# Supplementary material for: Fungal Endophytic Community and Diversity Associated with Desert Shrubs Driven by Plant Identity and Organ Differentiation in Extremely Arid Desert Ecosystem
Source: J Fungi (Basel). 2021 Jul 20;7(7):578. doi: 10.3390/jof7070578 (PMC8306007; doi:10.3390/jof7070578)
Supplement: Supplementary file 1 [file jof-07-00578-s001.zip]

Archive with 8 entries (7 files):
- Supplementary materials/
- Supplementary materials/Fig.S1.pdf
- Supplementary materials/Fig.S2.pdf
- Supplementary materials/Fig.S3.pdf
- Supplementary materials/Fig.S4.pdf
- Supplementary materials/Table S1.xls
- Supplementary materials/Table S2 and S3.pdf
- Supplementary materials/~$Table S1.xls
