# Supplementary material for: Fungal Endophytic Community and Diversity Associated with Desert Shrubs Driven by Plant Identity and Organ Differentiation in Extremely Arid Desert Ecosystem
Source: J Fungi (Basel). 2021 Jul 20;7(7):578. doi: 10.3390/jof7070578 (PMC8306007; doi:10.3390/jof7070578)
Supplement: Supplementary file 1 [file jof-07-00578-s001.zip › Supplementary materials/Table S1.xls]

## Sheet: TableS1
Table S1 Molecular identification of endophytic fungi (> 1000 reads) at a 97% sequence identity level
OUT No.	Domain	Kingdom	Phylum	Class	Order	Family	Genus	Species	Salsola passerine			Ephedra przewalskii		Sympegma regelii			Nitraria sphaerocarpa			Reaumuria soongorica
									Stem	Leaf	Root	Stem	Root	Stem	Leaf	Root	Stem	Leaf	Root	Stem	Leaf	Root
OTU345	d__Eukaryota	k__Fungi	p__Ascomycota	c__Dothideomycetes	o__Pleosporales	f__Pleosporales_fam_Incertae_sedis	g__Paraepicoccum	s__Paraepicoccum_sp	21	34	0	4	2	9	0	1	140	0	0	12431	2801	11085
OTU52	d__Eukaryota	k__Fungi	p__Ascomycota	c__Sordariomycetes	o__Hypocreales	f__Nectriaceae	g__Fusarium	s__Fusarium_brachygibbosum	0	0	0	0	561	0	0	0	0	0	0	0	0	106
OTU96	d__Eukaryota	k__Fungi	p__Ascomycota	c__Eurotiomycetes	o__Eurotiales	f__Aspergillaceae	g__Penicillium	s__Penicillium_sanguifluum	0	0	0	0	3058	0	0	0	0	0	0	0	0	285
OTU279	d__Eukaryota	k__Fungi	p__Ascomycota	c__Eurotiomycetes	o__Chaetothyriales	f__unclassified_o__Chaetothyriales	g__unclassified_o__Chaetothyriales	s__Chaetothyriales_sp	0	0	0	0	36	0	0	0	0	0	2046	0	0	2
OTU483	d__Eukaryota	k__Fungi	p__Ascomycota	c__Dothideomycetes	o__Pleosporales	f__Pleosporaceae	g__Alternaria	s__Alternaria_chlamydospora	470	0	8686	0	23	2346	1	1986	10	0	8967	1	285	31
OTU455	d__Eukaryota	k__Fungi	p__Ascomycota	c__Sordariomycetes	o__Hypocreales	f__Hypocreales_fam_Incertae_sedis	g__Emericellopsis	s__unclassified_g__Emericellopsis	0	0	9708	0	72	0	1	0	0	0	9910	0	0	500
OTU278	d__Eukaryota	k__Fungi	p__Ascomycota	c__Sordariomycetes	o__Sordariales	f__unclassified_o__Sordariales	g__unclassified_o__Sordariales	s__unclassified_o__Sordariales	0	0	20	0	226	0	0	0	0	0	1741	0	0	467
OTU163	d__Eukaryota	k__Fungi	p__Ascomycota	c__Pezizomycetes	o__Pezizales	f__Pyronemataceae	g__Lasiobolidium	s__Lasiobolidium_spirale	0	0	0	0	0	0	0	34833	0	1	0	0	12	40
OTU461	d__Eukaryota	k__Fungi	p__Ascomycota	c__Dothideomycetes	o__Pleosporales	f__Pleosporaceae	g__unclassified_f__Pleosporaceae	s__unclassified_f__Pleosporaceae	592	144	22	0	0	0	0	15	0	0	0	0	0	0
OTU482	d__Eukaryota	k__Fungi	p__Ascomycota	c__Sordariomycetes	o__Xylariales	f__Diatrypaceae	g__Monosporascus	s__Monosporascus_sp	0	0	767	0	0	0	0	0	1	0	948	0	0	0
OTU368	d__Eukaryota	k__Fungi	p__Ascomycota	c__Sordariomycetes	o__Sordariales	f__Lasiosphaeriaceae	g__Podospora	s__Podospora_setosa	0	0	0	0	0	0	0	1077	0	0	0	0	313	0
OTU386	d__Eukaryota	k__Fungi	p__Basidiomycota	c__Tremellomycetes	o__Cystofilobasidiales	f__Mrakiaceae	g__Udeniomyces	s__Udeniomyces_kanasensis	364	395	1	0	0	1	0	0	146	0	0	0	0	14
OTU166	d__Eukaryota	k__Fungi	p__Ascomycota	c__Dothideomycetes	o__Pleosporales	f__Sporormiaceae	g__Sporormia	s__Sporormia_grandispora	0	0	0	3	0	0	0	22109	0	0	0	1	10326	695
OTU212	d__Eukaryota	k__Fungi	p__Ascomycota	c__unclassified_p__Ascomycota	o__unclassified_p__Ascomycota	f__unclassified_p__Ascomycota	g__unclassified_p__Ascomycota	s__unclassified_p__Ascomycota	1	7	505	0	5	0	0	0	2361	9157	746	0	0	209
OTU272	d__Eukaryota	k__Fungi	p__Ascomycota	c__Sordariomycetes	o__Sordariomycetes_ord_Incertae_sedis	f__Sordariomycetes_fam_Incertae_sedis	g__Oncopodiella	s__Oncopodiella_sp	2	0	0	0	160	0	0	0	0	0	2320	0	0	11
OTU21	d__Eukaryota	k__Fungi	p__Ascomycota	c__Dothideomycetes	o__Pleosporales	f__Pleosporaceae	g__Neocamarosporium	s__Neocamarosporium_sp	15263	24197	22	0	15447	826	2012	4	525	4793	0	1347	492	624
OTU143	d__Eukaryota	k__Fungi	p__Ascomycota	c__Dothideomycetes	o__Pleosporales	f__Sporormiaceae	g__Preussia	s__Preussia_lignicola	0	6882	0	0	0	0	14300	17	27	0	0	2	956	2
OTU412	d__Eukaryota	k__Fungi	p__Ascomycota	c__Dothideomycetes	o__Pleosporales	f__Pleosporaceae	g__Neocamarosporium	s__Neocamarosporium_sp	110	530	0	0	1632	0	0	1967	26	1	0	18	4	347
OTU233	d__Eukaryota	k__Fungi	p__Ascomycota	c__Sordariomycetes	o__Sordariales	f__Lasiosphaeriaceae	g__Cercophora	s__Cercophora_striata	4636	0	0	3282	0	0	0	0	1	0	0	0	0	0
OTU337	d__Eukaryota	k__Fungi	p__Ascomycota	c__Dothideomycetes	o__Pleosporales	f__unclassified_o__Pleosporales	g__unclassified_o__Pleosporales	s__unclassified_o__Pleosporales	123	340	1	13	248	8500	238	33	4991	14851	1	40814	41487	22297
OTU463	d__Eukaryota	k__Fungi	p__Ascomycota	c__Dothideomycetes	o__Pleosporales	f__Pleosporaceae	g__Comoclathris	s__Comoclathris_sp	19	2558	2	20274	253	0	0	0	0	0	0	0	3375	901
OTU189	d__Eukaryota	k__Fungi	p__Basidiomycota	c__Tremellomycetes	o__Filobasidiales	f__Filobasidiaceae	g__Naganishia	s__unclassified_g__Naganishia	39	48	0	0	85	3747	0	0	6777	0	0	468	0	465
OTU460	d__Eukaryota	k__Fungi	p__Ascomycota	c__Dothideomycetes	o__Pleosporales	f__Pleosporaceae	g__Neocamarosporium	s__Neocamarosporium_sp	18199	29656	0	85	2	977	0	50	10	0	0	73	483	73
OTU144	d__Eukaryota	k__Fungi	p__Ascomycota	c__unclassified_p__Ascomycota	o__unclassified_p__Ascomycota	f__unclassified_p__Ascomycota	g__unclassified_p__Ascomycota	s__unclassified_p__Ascomycota	0	0	266	0	0	16336	9983	98	0	0	0	0	0	28
OTU89	d__Eukaryota	k__Fungi	p__Ascomycota	c__Sordariomycetes	o__Hypocreales	f__Nectriaceae	g__Gibberella	s__Gibberella_tricincta	0	0	0	0	748	0	0	0	0	0	0	0	0	109
OTU142	d__Eukaryota	k__Fungi	p__Ascomycota	c__Dothideomycetes	o__Pleosporales	f__Sporormiaceae	g__Sporormiella	s__Sporormiella_septenaria	0	0	0	0	0	0	7559	0	0	0	0	0	0	2
OTU273	d__Eukaryota	k__Fungi	p__Ascomycota	c__Dothideomycetes	o__Pleosporales	f__unclassified_o__Pleosporales	g__unclassified_o__Pleosporales	s__unclassified_o__Pleosporales	0	0	0	0	0	0	0	0	0	0	15247	0	0	0
OTU162	d__Eukaryota	k__Fungi	p__Ascomycota	c__Sordariomycetes	o__Sordariales	f__unclassified_o__Sordariales	g__unclassified_o__Sordariales	s__unclassified_o__Sordariales	0	0	0	0	0	0	0	2069	0	0	0	0	0	1
OTU215	d__Eukaryota	k__Fungi	p__Ascomycota	c__Dothideomycetes	o__Pleosporales	f__Pleosporaceae	g__unclassified_f__Pleosporaceae	s__unclassified_f__Pleosporaceae	50	1	0	0	0	0	0	0	1	1425	0	0	0	11
OTU38	d__Eukaryota	k__Fungi	p__Ascomycota	c__Sordariomycetes	o__Hypocreales	f__Clavicipitaceae	g__unclassified_f__Clavicipitaceae	s__unclassified_f__Clavicipitaceae	1	0	0	0	3141	0	0	0	0	0	0	0	0	558
OTU373	d__Eukaryota	k__Fungi	p__Basidiomycota	c__Tremellomycetes	o__Trichosporonales	f__Trichosporonaceae	g__Cutaneotrichosporon	s__Cutaneotrichosporon_cutaneum	104	9753	1429	7473	321	6358	11841	960	122	6393	543	244	5761	256
OTU203	d__Eukaryota	k__Fungi	p__Ascomycota	c__Dothideomycetes	o__Pleosporales	f__unclassified_o__Pleosporales	g__unclassified_o__Pleosporales	s__unclassified_o__Pleosporales	0	0	1	0	15	0	0	0	812	0	0	4	0	101
OTU120	d__Eukaryota	k__Fungi	p__Ascomycota	c__Dothideomycetes	o__Pleosporales	f__unclassified_o__Pleosporales	g__unclassified_o__Pleosporales	s__Pleosporales_sp	0	0	0	0	0	2115	1	0	0	0	0	0	0	2
OTU128	d__Eukaryota	k__Fungi	p__Basidiomycota	c__Tremellomycetes	o__Trichosporonales	f__Trichosporonaceae	g__Apiotrichum	s__Apiotrichum_montevideense	18	989	0	0	0	3714	0	25	0	0	0	0	0	0
OTU4	d__Eukaryota	k__Fungi	p__Ascomycota	c__Dothideomycetes	o__Dothideales	f__Dothideaceae	g__Endoconidioma	s__Endoconidioma_populi	6	0	0	1764	123	0	0	0	1	0	0	0	257	14
OTU101	d__Eukaryota	k__Fungi	p__Ascomycota	c__Sordariomycetes	o__Hypocreales	f__Bionectriaceae	g__Nectriella	s__Nectriella_pironii	0	0	0	0	1633	0	0	0	0	0	0	0	0	205
OTU216	d__Eukaryota	k__Fungi	p__Ascomycota	c__Dothideomycetes	o__Dothideales	f__unclassified_o__Dothideales	g__unclassified_o__Dothideales	s__unclassified_o__Dothideales	0	0	0	0	0	0	0	0	0	2721	0	0	0	27
OTU493	d__Eukaryota	k__Fungi	p__Ascomycota	c__Dothideomycetes	o__Pleosporales	f__Lentitheciaceae	g__unclassified_f__Lentitheciaceae	s__unclassified_f__Lentitheciaceae	0	0	10622	0	0	0	403	0	0	0	0	0	20	351
OTU44	d__Eukaryota	k__Fungi	p__Ascomycota	c__Sordariomycetes	o__Xylariales	f__Diatrypaceae	g__Monosporascus	s__Monosporascus_sp	0	0	2876	0	3375	0	0	0	0	0	3185	0	0	374
OTU284	d__Eukaryota	k__Fungi	p__Ascomycota	c__Sordariomycetes	o__Xylariales	f__Diatrypaceae	g__Monosporascus	s__Monosporascus_sp	0	0	5069	0	3	0	0	0	0	1	5550	0	0	0
OTU185	d__Eukaryota	k__Fungi	p__Basidiomycota	c__Tremellomycetes	o__Cystofilobasidiales	f__Mrakiaceae	g__Udeniomyces	s__Udeniomyces_puniceus	157	0	0	0	640	900	0	0	4415	1285	0	0	0	54
OTU465	d__Eukaryota	k__Fungi	p__Ascomycota	c__Dothideomycetes	o__Pleosporales	f__Sporormiaceae	g__Preussia	s__Preussia_lignicola	0	609	0	0	0	0	77	0	4	0	0	0	64	0
OTU485	d__Eukaryota	k__Fungi	p__Ascomycota	c__Sordariomycetes	o__Xylariales	f__Diatrypaceae	g__Monosporascus	s__Monosporascus_ibericus	0	0	571	0	0	0	0	0	0	0	690	0	0	0
OTU417	d__Eukaryota	k__Fungi	p__Ascomycota	c__Sordariomycetes	o__Hypocreales	f__Hypocreales_fam_Incertae_sedis	g__Sarocladium	s__Sarocladium_kiliense	0	0	0	0	3495	0	0	0	0	0	0	0	0	677
OTU445	d__Eukaryota	k__Fungi	p__Ascomycota	c__Dothideomycetes	o__Pleosporales	f__Didymosphaeriaceae	g__Aporospora	s__Aporospora_sp	0	0	372	0	177	0	0	0	0	0	191	0	0	42
OTU489	d__Eukaryota	k__Fungi	p__Ascomycota	c__Sordariomycetes	o__Xylariales	f__Diatrypaceae	g__Monosporascus	s__Monosporascus_ibericus	0	0	33450	0	0	0	1	0	0	0	3842	0	2	2423
OTU103	d__Eukaryota	k__Fungi	p__Ascomycota	c__Eurotiomycetes	o__Chaetothyriales	f__Cyphellophoraceae	g__Cyphellophora	s__Cyphellophora_olivacea	0	0	0	0	1613	0	0	0	0	0	0	0	0	69
OTU255	d__Eukaryota	k__Fungi	p__Ascomycota	c__Dothideomycetes	o__Pleosporales	f__Phaeosphaeriaceae	g__unclassified_f__Phaeosphaeriaceae	s__unclassified_f__Phaeosphaeriaceae	694	0	0	172	50	0	0	0	1146	1	0	0	38	117
OTU53	d__Eukaryota	k__Fungi	p__Ascomycota	c__Sordariomycetes	o__Hypocreales	f__Cordycipitaceae	g__Lecanicillium	s__unclassified_g__Lecanicillium	0	0	0	0	2204	0	0	0	0	0	0	0	0	289
OTU242	d__Eukaryota	k__Fungi	p__Ascomycota	c__Sordariomycetes	o__Hypocreales	f__Nectriaceae	g__Fusarium	s__Fusarium_incarnatum	3428	0	7	0	116	0	0	0	5	0	39	0	0	22
OTU387	d__Eukaryota	k__Fungi	p__Basidiomycota	c__Cystobasidiomycetes	o__Cystobasidiomycetes_ord_Incertae_sedis	f__Symmetrosporaceae	g__Symmetrospora	s__Symmetrospora_sp	3252	264	0	0	11	0	1082	0	2	0	0	0	0	2
OTU5	d__Eukaryota	k__Fungi	p__Ascomycota	c__Dothideomycetes	o__Pleosporales	f__Pleosporaceae	g__Neocamarosporium	s__Neocamarosporium_sp	4448	759	0	3061	0	1	1	0	258	0	0	43	2	55
OTU133	d__Eukaryota	k__Fungi	p__Ascomycota	c__Dothideomycetes	o__Pleosporales	f__Periconiaceae	g__Periconia	s__Periconia_byssoides	0	0	166	0	0	0	4171	0	0	0	0	0	0	0
OTU497	d__Eukaryota	k__Fungi	p__Ascomycota	c__Dothideomycetes	o__Pleosporales	f__Didymosphaeriaceae	g__Aporospora	s__Aporospora_sp	0	0	27631	0	14599	0	2	0	1	0	12335	0	63	4081
OTU476	d__Eukaryota	k__Fungi	p__Ascomycota	c__Dothideomycetes	o__Pleosporales	f__Phaeosphaeriaceae	g__Dematiopleospora	s__unclassified_g__Dematiopleospora	1	0	73	0	0	0	1992	0	1	0	0	0	0	0
OTU150	d__Eukaryota	k__Fungi	p__Ascomycota	c__Dothideomycetes	o__Pleosporales	f__Pleosporaceae	g__Neocamarosporium	s__Neocamarosporium_sp	6197	213	27	0	117	0	0	5694	821	7411	0	8	0	356
OTU245	d__Eukaryota	k__Fungi	p__Ascomycota	c__unclassified_p__Ascomycota	o__unclassified_p__Ascomycota	f__unclassified_p__Ascomycota	g__unclassified_p__Ascomycota	s__unclassified_p__Ascomycota	706	0	1	8	1	120	0	0	14	0	2	13582	33	1591
OTU104	d__Eukaryota	k__Fungi	p__Basidiomycota	c__Cystobasidiomycetes	o__unclassified_c__Cystobasidiomycetes	f__unclassified_c__Cystobasidiomycetes	g__unclassified_c__Cystobasidiomycetes	s__unclassified_c__Cystobasidiomycetes	0	0	25	0	1324	0	1502	0	279	0	0	0	0	127
OTU27	d__Eukaryota	k__Fungi	p__Ascomycota	c__Eurotiomycetes	o__Eurotiales	f__Aspergillaceae	g__Penicillium	s__unclassified_g__Penicillium	0	0	4	106	803	291	39	0	0	0	298	0	0	73
OTU443	d__Eukaryota	k__Fungi	p__Ascomycota	c__Sordariomycetes	o__Sordariales	f__Lasiosphaeriaceae	g__unclassified_f__Lasiosphaeriaceae	s__unclassified_f__Lasiosphaeriaceae	0	0	0	0	0	0	0	0	0	0	0	0	0	701
OTU269	d__Eukaryota	k__Fungi	p__Ascomycota	c__Eurotiomycetes	o__Eurotiales	f__unclassified_o__Eurotiales	g__unclassified_o__Eurotiales	s__unclassified_o__Eurotiales	0	0	5	0	0	0	0	0	0	0	3169	0	0	0
OTU398	d__Eukaryota	k__Fungi	p__Ascomycota	c__Dothideomycetes	o__Pleosporales	f__Coniothyriaceae	g__Hazslinszkyomyces	s__Hazslinszkyomyces_lycii	0	0	0	0	13	0	0	0	1683	0	0	0	0	222
OTU138	d__Eukaryota	k__Fungi	p__Ascomycota	c__Dothideomycetes	o__Pleosporales	f__Pleosporaceae	g__Neocamarosporium	s__unclassified_g__Neocamarosporium	26092	5008	254	1	21898	9930	4109	86	9461	139	52	310	3	425
OTU118	d__Eukaryota	k__Fungi	p__Ascomycota	c__Sordariomycetes	o__Hypocreales	f__Hypocreales_fam_Incertae_sedis	g__Ustilaginoidea	s__Ustilaginoidea_sp	21	0	0	0	0	5354	0	0	0	0	0	0	0	0
OTU292	d__Eukaryota	k__Fungi	p__Ascomycota	c__Pezizomycetes	o__Pezizales	f__Pyronemataceae	g__Lasiobolidium	s__Lasiobolidium_spirale	0	0	3	0	0	0	0	0	0	0	9080	0	0	1
OTU462	d__Eukaryota	k__Fungi	p__Basidiomycota	c__Tremellomycetes	o__Filobasidiales	f__Filobasidiaceae	g__Filobasidium	s__unclassified_g__Filobasidium	8550	9739	3	0	669	3597	4	36	4758	0	0	4249	1	746
OTU188	d__Eukaryota	k__Fungi	p__Basidiomycota	c__Tremellomycetes	o__Cystofilobasidiales	f__Mrakiaceae	g__Udeniomyces	s__unclassified_g__Udeniomyces	64	12	1	0	39	3204	112	0	14399	0	0	0	0	1530
OTU441	d__Eukaryota	k__Fungi	p__Ascomycota	c__Dothideomycetes	o__Pleosporales	f__Delitschiaceae	g__Delitschia	s__Delitschia_sp	0	0	0	0	0	0	0	0	0	0	0	0	0	586
OTU480	d__Eukaryota	k__Fungi	p__Ascomycota	c__unclassified_p__Ascomycota	o__unclassified_p__Ascomycota	f__unclassified_p__Ascomycota	g__unclassified_p__Ascomycota	s__unclassified_p__Ascomycota	0	6	590	0	4	0	0	0	2042	8562	615	0	0	172
OTU380	d__Eukaryota	k__Fungi	p__Ascomycota	c__Dothideomycetes	o__Capnodiales	f__Cladosporiaceae	g__Cladosporium	s__unclassified_g__Cladosporium	940	16234	78	0	356	3140	3508	3	0	8	16	140	26595	42
OTU211	d__Eukaryota	k__Fungi	p__Ascomycota	c__Dothideomycetes	o__Pleosporales	f__Pleosporaceae	g__Neocamarosporium	s__Neocamarosporium_sp	1616	481	7	1	1292	1	80	2	62	373	0	10	0	21
OTU80	d__Eukaryota	k__Fungi	p__Ascomycota	c__Sordariomycetes	o__Hypocreales	f__Bionectriaceae	g__Bionectria	s__Bionectria_pseudochroleuca	0	0	0	0	573	0	0	0	0	0	0	0	0	69
OTU137	d__Eukaryota	k__Fungi	p__Ascomycota	c__Dothideomycetes	o__Pleosporales	f__Sporormiaceae	g__Sporormiella	s__Sporormiella_minimoides	0	1	61	0	0	0	2430	0	0	0	0	8	111	1
OTU218	d__Eukaryota	k__Fungi	p__Ascomycota	c__Dothideomycetes	o__Pleosporales	f__Sporormiaceae	g__Sporormiella	s__Sporormiella_australis	0	161	0	0	0	0	0	0	0	1893	0	282	0	51
OTU205	d__Eukaryota	k__Fungi	p__Basidiomycota	c__Tremellomycetes	o__Tremellales	f__Tremellaceae	g__Tremella	s__unclassified_g__Tremella	2	0	0	0	9	0	0	0	2265	0	0	0	0	266
OTU9	d__Eukaryota	k__Fungi	p__Ascomycota	c__Dothideomycetes	o__Dothideales	f__Dothioraceae	g__Dothiora	s__Dothiora_sp	0	0	0	25090	24	0	0	0	0	0	0	3	6428	137
OTU10	d__Eukaryota	k__Fungi	p__Ascomycota	c__Dothideomycetes	o__Pleosporales	f__Pleosporales_fam_Incertae_sedis	g__Thyrostroma	s__Thyrostroma_sp	7086	1667	9	36173	3512	1307	414	0	10030	0	0	180	2826	1476
OTU234	d__Eukaryota	k__Fungi	p__Ascomycota	c__Dothideomycetes	o__Pleosporales	f__Pleosporaceae	g__Alternaria	s__Alternaria_tenuissima	3360	1470	159	2	41	983	569	1	116	37986	0	4	237	422
OTU147	d__Eukaryota	k__Fungi	p__Ascomycota	c__Dothideomycetes	o__unclassified_c__Dothideomycetes	f__unclassified_c__Dothideomycetes	g__unclassified_c__Dothideomycetes	s__unclassified_c__Dothideomycetes	177	0	0	0	0	0	0	2271	0	0	0	0	0	18
OTU121	d__Eukaryota	k__Fungi	p__Ascomycota	c__Dothideomycetes	o__Pleosporales	f__Pleosporaceae	g__Comoclathris	s__Comoclathris_spartii	6	22	0	1	1	5036	0	0	83	0	0	6	1	16
OTU446	d__Eukaryota	k__Fungi	p__Ascomycota	c__Pezizomycetes	o__Pezizales	f__Pyronemataceae	g__Lasiobolidium	s__Lasiobolidium_spirale	0	0	0	0	0	5	0	2430	0	0	0	2	38	21002
OTU134	d__Eukaryota	k__Fungi	p__Ascomycota	c__Dothideomycetes	o__Pleosporales	f__Pleosporaceae	g__Neocamarosporium	s__Neocamarosporium_sp	306	53	322	0	220	2	7406	101	16	117	0	2	0	4
OTU243	d__Eukaryota	k__Fungi	p__Ascomycota	c__Dothideomycetes	o__Pleosporales	f__Pleosporaceae	g__Neocamarosporium	s__Neocamarosporium_chichastianum	383	22	0	0	0	0	0	240	1	7	0	0	0	3
OTU306	d__Eukaryota	k__Fungi	p__Basidiomycota	c__Agaricomycetes	o__Hymenochaetales	f__Hymenochaetaceae	g__Phylloporia	s__unclassified_g__Phylloporia	0	0	26	0	0	0	0	0	0	1	25283	0	0	1
OTU167	d__Eukaryota	k__Fungi	p__Ascomycota	c__Sordariomycetes	o__Hypocreales	f__Hypocreales_fam_Incertae_sedis	g__Acremonium	s__Acremonium_chrysogenum	0	0	0	5	0	0	0	18361	1	0	0	1	12558	17
OTU394	d__Eukaryota	k__Fungi	p__Basidiomycota	c__Tremellomycetes	o__Tremellales	f__Bulleribasidiaceae	g__Dioszegia	s__Dioszegia_sp	566	40	0	0	2	0	0	0	111	0	0	0	0	8
OTU498	d__Eukaryota	k__Fungi	p__Ascomycota	c__Dothideomycetes	o__Pleosporales	f__Didymosphaeriaceae	g__unclassified_f__Didymosphaeriaceae	s__unclassified_f__Didymosphaeriaceae	0	0	1873	0	0	0	0	0	0	0	0	0	6	35
OTU45	d__Eukaryota	k__Fungi	p__Ascomycota	c__Sordariomycetes	o__Hypocreales	f__Hypocreales_fam_Incertae_sedis	g__Sarocladium	s__unclassified_g__Sarocladium	0	0	0	0	729	0	0	0	0	0	0	0	0	121
OTU227	d__Eukaryota	k__Fungi	p__Ascomycota	c__Dothideomycetes	o__Pleosporales	f__Pleosporaceae	g__Neocamarosporium	s__Neocamarosporium_sp	0	11	0	0	0	0	0	0	0	13593	0	0	0	169
OTU174	d__Eukaryota	k__Fungi	p__Basidiomycota	c__Tremellomycetes	o__Filobasidiales	f__Filobasidiaceae	g__Filobasidium	s__unclassified_g__Filobasidium	19	66	0	0	15	0	1	0	2306	0	0	1728	0	138
OTU11	d__Eukaryota	k__Fungi	p__Ascomycota	c__Dothideomycetes	o__Pleosporales	f__Pleosporales_fam_Incertae_sedis	g__Thyrostroma	s__unclassified_g__Thyrostroma	61	0	0	2671	67	1	1	0	0	0	0	0	726	42
OTU132	d__Eukaryota	k__Fungi	p__Ascomycota	c__Sordariomycetes	o__Hypocreales	f__Nectriaceae	g__Fusarium	s__unclassified_g__Fusarium	0	0	36	0	520	0	1811	0	0	0	0	0	0	76
OTU332	d__Eukaryota	k__Fungi	p__Ascomycota	c__unclassified_p__Ascomycota	o__unclassified_p__Ascomycota	f__unclassified_p__Ascomycota	g__unclassified_p__Ascomycota	s__unclassified_p__Ascomycota	10	0	3709	9	122	7	0	3	0	20	0	40750	2321	5378
OTU26	d__Eukaryota	k__Fungi	p__Ascomycota	c__Sordariomycetes	o__Hypocreales	f__Nectriaceae	g__Gibberella	s__Gibberella_tricincta	0	0	0	0	683	0	0	0	0	0	0	0	0	95
OTU154	d__Eukaryota	k__Fungi	p__Ascomycota	c__Pezizomycetes	o__Pezizales	f__Ascobolaceae	g__unclassified_f__Ascobolaceae	s__unclassified_f__Ascobolaceae	0	0	0	0	0	0	0	7931	0	0	0	0	12	22
OTU173	d__Eukaryota	k__Fungi	p__Basidiomycota	c__Tremellomycetes	o__Tremellales	f__Sirobasidiaceae	g__unclassified_f__Sirobasidiaceae	s__unclassified_f__Sirobasidiaceae	0	0	0	0	8	0	0	0	1151	0	0	0	0	19
OTU122	d__Eukaryota	k__Fungi	p__Ascomycota	c__Dothideomycetes	o__Pleosporales	f__Pleosporaceae	g__Comoclathris	s__Comoclathris_sp	0	0	0	0	0	10816	0	0	0	114	0	822	0	48
OTU477	d__Eukaryota	k__Fungi	p__Ascomycota	c__Sordariomycetes	o__Hypocreales	f__Nectriaceae	g__Fusarium	s__Fusarium_redolens	0	0	671	0	2463	0	0	0	0	0	700	0	0	477
OTU491	d__Eukaryota	k__Fungi	p__Ascomycota	c__Sordariomycetes	o__Xylariales	f__Diatrypaceae	g__Monosporascus	s__Monosporascus_ibericus	0	0	905	0	0	0	0	0	0	0	0	0	0	0
OTU2	d__Eukaryota	k__Fungi	p__Basidiomycota	c__Microbotryomycetes	o__Sporidiobolales	f__Sporidiobolaceae	g__Sporidiobolus	s__Sporidiobolus_pararoseus	0	0	0	14592	0	0	0	0	0	0	0	1	0	0
OTU123	d__Eukaryota	k__Fungi	p__Ascomycota	c__Leotiomycetes	o__Helotiales	f__Helotiales_fam_Incertae_sedis	g__Amphobotrys	s__Amphobotrys_ricini	0	0	0	0	0	3119	0	0	0	0	0	0	0	1
OTU175	d__Eukaryota	k__Fungi	p__Ascomycota	c__Dothideomycetes	o__Pleosporales	f__unclassified_o__Pleosporales	g__unclassified_o__Pleosporales	s__unclassified_o__Pleosporales	329	0	661	0	116	0	2767	1	17116	0	725	0	2	214
OTU110	d__Eukaryota	k__Fungi	p__Ascomycota	c__Sordariomycetes	o__Hypocreales	f__Hypocreales_fam_Incertae_sedis	g__Acremonium	s__Acremonium_furcatum	0	0	232	0	8086	479	0	0	0	0	306	0	0	1288
OTU62	d__Eukaryota	k__Fungi	p__Ascomycota	c__Sordariomycetes	o__Hypocreales	f__Hypocreales_fam_Incertae_sedis	g__Sarocladium	s__Sarocladium_kiliense	0	0	0	0	10331	0	1	0	0	0	43	0	0	2133
OTU139	d__Eukaryota	k__Fungi	p__Ascomycota	c__Dothideomycetes	o__Botryosphaeriales	f__Botryosphaeriaceae	g__Botryosphaeria	s__Botryosphaeria_fabicerciana	1741	1	72	0	2	8882	38480	2	0	0	0	0	2	14214
OTU442	d__Eukaryota	k__Fungi	p__Ascomycota	c__Dothideomycetes	o__Pleosporales	f__Sporormiaceae	g__Preussia	s__Preussia_polymorpha	0	0	0	0	0	0	0	0	0	0	0	0	0	2551
OTU390	d__Eukaryota	k__Fungi	p__Basidiomycota	c__Tremellomycetes	o__Cystofilobasidiales	f__Mrakiaceae	g__Udeniomyces	s__Udeniomyces_kanasensis	3187	3886	1	0	1	0	0	0	217	0	0	0	0	41
OTU12	d__Eukaryota	k__Fungi	p__Ascomycota	c__Dothideomycetes	o__Pleosporales	f__Pleosporaceae	g__Comoclathris	s__Comoclathris_spartii	312	666	1	3986	2	6513	0	0	2629	0	0	75	1181	134
OTU472	d__Eukaryota	k__Fungi	p__Ascomycota	c__Eurotiomycetes	o__Onygenales	f__Onygenales_fam_Incertae_sedis	g__Spiromastix	s__Spiromastix_sp	1	0	6720	0	0	0	0	1	0	0	8948	0	0	0
OTU217	d__Eukaryota	k__Fungi	p__Ascomycota	c__Saccharomycetes	o__Saccharomycetales	f__Phaffomycetaceae	g__Cyberlindnera	s__Cyberlindnera_jadinii	0	4	20	0	3	0	0	0	0	4884	34	0	0	148
OTU473	d__Eukaryota	k__Fungi	p__Ascomycota	c__unclassified_p__Ascomycota	o__unclassified_p__Ascomycota	f__unclassified_p__Ascomycota	g__unclassified_p__Ascomycota	s__unclassified_p__Ascomycota	1	0	283	0	1	0	0	0	573	2362	283	0	0	55
OTU436	d__Eukaryota	k__Fungi	p__Ascomycota	c__Sordariomycetes	o__Sordariales	f__unclassified_o__Sordariales	g__unclassified_o__Sordariales	s__unclassified_o__Sordariales	0	0	0	0	0	4	0	0	0	0	0	0	0	10777
OTU393	d__Eukaryota	k__Fungi	p__Ascomycota	c__Dothideomycetes	o__Pleosporales	f__Pleosporaceae	g__Neocamarosporium	s__Neocamarosporium_sp	482	1847	0	0	524	0	0	4840	193	0	0	87	0	160
OTU400	d__Eukaryota	k__Fungi	p__Ascomycota	c__Sordariomycetes	o__Hypocreales	f__Nectriaceae	g__Fusarium	s__Fusarium_proliferatum	0	0	1	0	9691	1881	0	0	0	0	0	0	0	1921
OTU467	d__Eukaryota	k__Fungi	p__Ascomycota	c__Sordariomycetes	o__Hypocreales	f__Nectriaceae	g__Neocosmospora	s__Neocosmospora_falciformis	0	650	0	0	32	0	1	0	0	0	0	0	0	5
OTU336	d__Eukaryota	k__Fungi	p__Ascomycota	c__Saccharomycetes	o__Saccharomycetales	f__Debaryomycetaceae	g__Millerozyma	s__Millerozyma_farinosa	0	0	0	0	0	0	0	0	0	0	329	830	0	0
OTU125	d__Eukaryota	k__Fungi	p__Ascomycota	c__Dothideomycetes	o__Pleosporales	f__Phaeosphaeriaceae	g__Dematiopleospora	s__Dematiopleospora_sp	146	283	0	0	54	1631	0	0	11	0	0	0	0	7
OTU170	d__Eukaryota	k__Fungi	p__Basidiomycota	c__Tremellomycetes	o__Tremellales	f__Bulleribasidiaceae	g__Dioszegia	s__unclassified_g__Dioszegia	0	0	0	0	625	0	0	0	395	0	0	0	1	70
OTU298	d__Eukaryota	k__Fungi	p__Ascomycota	c__Sordariomycetes	o__Xylariales	f__Diatrypaceae	g__Monosporascus	s__Monosporascus_ibericus	0	0	735	0	0	0	0	0	0	0	1636	0	0	3
OTU6	d__Eukaryota	k__Fungi	p__Ascomycota	c__Dothideomycetes	o__Capnodiales	f__Cladosporiaceae	g__Cladosporium	s__Cladosporium_halotolerans	1651	2	8	1051	0	980	0	0	1	1730	0	2	0	49
OTU178	d__Eukaryota	k__Fungi	p__Ascomycota	c__Dothideomycetes	o__Pleosporales	f__Phaeosphaeriaceae	g__unclassified_f__Phaeosphaeriaceae	s__unclassified_f__Phaeosphaeriaceae	1	0	0	0	7	0	0	0	959	0	0	0	2	95
OTU416	d__Eukaryota	k__Fungi	p__Ascomycota	c__Dothideomycetes	o__Pleosporales	f__Pleosporales_fam_Incertae_sedis	g__Thyrostroma	s__Thyrostroma_sp	62	3	56	2	126	4534	2929	0	26308	0	0	1300	4	822
OTU238	d__Eukaryota	k__Fungi	p__Ascomycota	c__Dothideomycetes	o__Pleosporales	f__Pleosporaceae	g__unclassified_f__Pleosporaceae	s__unclassified_f__Pleosporaceae	3739	114	1	0	649	2182	0	63	45	0	9	1	0	87
OTU152	d__Eukaryota	k__Fungi	p__Ascomycota	c__Dothideomycetes	o__Pleosporales	f__Pleosporaceae	g__Neocamarosporium	s__unclassified_g__Neocamarosporium	17	1	2	0	0	0	0	12519	0	0	0	0	0	326
